# Supplementary material for: Idiopathic epiretinal membrane area changes in eyes with good vision and the association with visual function
Source: PLoS One. 2025 Sep 2;20(9):e0331437. doi: 10.1371/journal.pone.0331437 (PMC12404372; doi:10.1371/journal.pone.0331437)
Supplement: S1 File — (XLSX) [file pone.0331437.s001.xlsx]

## Sheet: SPSS용
List	Sex	Age	Eye	Initial_lens_state	0M_BCVA_LogMAR	0M_IOP	0M_Mchart_MH	0M_Mchart_MV	0M_Aniseikonia	0M_area_total_pixel	0M_area_S_pixel	0M_area_I_pixel	0M_area_N_pixel	0M_area_T_pixel	0M_Length_H_pixel	0M_Length_V_pixel	0M_Length_Long_pixel	0M_Length_Short_pixel	0M_fovea_involve	0M_OCT_retina_F	0M_OCT_retina_SI	0M_OCT_retina_II	0M_OCT_retina_NI	0M_OCT_retina_TI	0M_OCT_retina_SO	0M_OCT_retina_IO	0M_OCT_retina_NO	0M_OCT_retina_TO	0M_OCT_retina_1mm	0M_OCT_retina_3mm	0M_OCT_retina_6mm	0M_OCT_stage	0M_OCT_EZstatus	6M_BCVA_LogMAR	6M_IOP	6M_Mchart_MH	6M_Mchart_MV	6M_Aniseikonia	6M_area_total_pixel	6M_area_S_pixel	6M_area_I_pixel	6M_area_N_pixel	6M_area_T_pixel	6M_Length_H_pixel	6M_Length_V_pixel	6M_Length_Long_pixel	6M_Length_Short_pixel	6M_OCT_retina_F	6M_OCT_retina_SI
1	1	58	1	0	0	15	0.3	0.5	0	1047211	98836	358560	398499	192208	1297	945	1333	945	1	358	373	355	341	370	310	296	315	284	358	359.75	301.25	1	0	0.09691	16	0.4	0.4	6	987674	80460	337340	387021	183665	1273	919	1305	929	386	381
2	1	63	0	0	0	13				771382	339068	58347	83044	291368	745	713	1477	623	1	343	339	314	321	338	295	261	292	285	343	328	283.25	2	0	0	15				744526	315512	68381	75053	286016	743	689	1398	570	336	340
3	1	66	1	0	0	19				770839	307027	109481	48615	306247	957	1121	1224	660	1	443	411	432	431	419	327	315	326	310	443	423.25	319.5	1	0	0	17				716191	290206	89610	46678	290110	931	1035	1117	584	444	415
4	0	58	1	0	0.09691	23	0.6	0.3	5	411984	143000	27532	43427	198399	765	581	839	524	1	395	397	336	351	399	311	251	277	317	395	370.75	289	2	0	0.200659	16	0.9	0	3	364233	140392	28610	47177	148478	709	589	699	592	388	387
5	1	58	1	0	-0.09691	17	0.6	0.2	4	795829	199982	89344	292302	214892	923	865	1589	804	1	389	442	332	389	384	363	259	345	299	389	386.75	316.5	2	0	-0.09691	17	0	0	6	735894	193402	70789	252961	219431	831	753	1564	720	396	444
6	1	59	1	0	0.09691	18	0.2	0.2	2	759554	219795	115683	233100	191585	1033	905	1193	868	1	435	405	403	426	380	320	271	338	293	435	403.5	305.5	2	0	0.09691	17	0.2	0.3	2	713323	212937	87224	233563	180190	1097	889	1177	803	447	416
7	0	70	1	0	0.09691	20	0	0	8	801568	264309	101796	211645	224641	1037	703	1164	675	1	431	396	384	420	362	298	283	340	278	431	390.5	299.75	2	0	0.09691	19	0	0	0	747368	261243	89087	195174	202602	971	707	1097	662	447	405
8	0	67	0	1	0.09691	14	0	0	0	1144313	382840	228973	254127	278938	1071	1325	1752	816	1	418	382	433	369	420	289	286	299	321	418	401	298.75	2	0	0.09691	18	0	0	0	1124332	382840	228556	247221	266273	1079	1019	1764	787	433	395
9	1	58	1	0	0.09691	17	0	0	0	736437	183081	94206	282704	177098	1205	739	1244	697	1	347	352	351	370	339	302	278	325	283	347	353	297	2	0	0.200659	16	0	0	0	579790	71314	84050	235621	189428	1129	539	1112	550	383	355
10	1	60	1	0	0	17	0.4	0.9	5	595475	204535	51038	147498	193034	1013	741	1045	595	1	432	410	384	436	378	318	278	369	282	432	402	311.75	2	0	0	18	0.4	0.5	7	541283	176068	50327	137301	178217	973	757	992	585	425	414
11	1	54	0	0	0.09691	17	1.2	1.4	18	663897	279711	49802	93402	241538	833	793	1077	763	1	432	417	399	410	393	333	293	333	303	432	404.75	315.5	2	0	0.09691	16	0.5	0.7	15	612745	261161	39354	87054	225732	881	753	1029	779	438	419
12	1	55	0	0	-0.09691	15	0	0	4	633910	240835	68313	148827	176237	763	749	1293	420	1	279	350	337	363	314	315	274	320	262	279	341	292.75	1	0	-0.09691	15				551311	217543	58150	122941	152944	649	653	1171	380	269	351
13	0	68	0	0	0.09691	18	0	0	0	147409	50339	29365	37899	30141	357	431	487	349	1	330	336	320	327	313	282	267	296	259	330	324	276	2	0	0.09691	15	0	0	0	132210	45366	29628	28721	28807	349	429	465	353	365	353
14	0	73	0	0	0.09691	15				277881	100601	62396	40063	75194	505	661	680	491	1	386	346	348	373	332	262	265	292	242	386	349.75	265.25	2	0	0.200659	12				227660	83575	51827	33688	58903	437	617	609	437	385	346
15	0	73	1	1	0.09691	14				885306	146337	245644	186418	307797	1085	865	1259	869	1	389	347	378	360	375	272	278	305	275	389	365	282.5	1	0	0.09691	13				857360	135905	245417	183181	293747	1077	853	1283	849	388	359
16	1	55	1	0	-0.09691	17				1191678	540456	201632	52087	398425	817	1041	1662	714	1	282	332	348	322	339	333	317	307	324	282	335.25	320.25	1	0	0	17				974626	352900	209090	14559	398796	837	873	1347	666	301	339
17	1	60	1	0	0.09691	17				506976	41581	51255	11872	402646	969	499	1014	438	1	349	338	340	343	338	288	271	317	282	349	339.75	289.5	2	0	0.09691	19	0	0.4	8	429965	46646	42138	7290	334235	887	484	965	418	349	338
18	1	61	0	0	0.09691	18				659412	71554	257343	97720	233511	857	701	1055	666	1	431	364	418	374	400	281	308	315	285	431	389	297.25	2	0	0.200659	20				543903	59845	214584	78245	191922	755	617	1001	597	436	384
19	1	77	0	1	0.09691	19				621743	239627	90039	138263	154257	757	865	1114	620	1	397	411	382	455	358	306	300	368	276	397	401.5	312.5	2	0	0.09691	18				597374	232260	86648	124650	154253	741	857	1083	602	412	421
20	1	73	0	0	0.09691	17				381762	135586	26611	20063	199906	681	593	737	581	1	338	360	337	352	365	291	278	309	283	338	353.5	290.25	1	0	0.09691	16				397529	113782	30682	22311	231162	701	609	764	554	341	358
21	1	66	0	0	0	15	0.3	0.6	0	200199	28794	18515	130975	22085	445	241	885	204	1	406	356	342	373	360	273	253	293	254	406	357.75	268.25	2	0	0	16				180040	26786	16002	118338	19031	393	221	876	173	403	339
22	0	67	0	0	0	15				813947	427500	89753	98981	198209	897	1129	1251	714	1	348	359	334	349	354	325	259	301	292	348	349	294.25	2	0	0	15				749516	412617	67958	88583	180742	885	1127	1250	524	360	367
23	1	76	1	0	0.09691	12	0	0	0	456624	216382	55910	36816	148025	605	777	928	607	1	293	333	326	332	321	273	259	297	252	293	328	270.25	1	0	0.09691	13	0	0	5	439941	208029	36316	52809	143284	565	775	911	539	295	339
24	1	56	1	0	0	18				723145	362459	60676	208775	92030	733	897	1280	548	1	325	339	323	343	319	300	260	310	242	325	331	278	1	0	0	16				668122	335623	43062	197521	92767	707	773	1193	490	320	335
25	0	65	1	0	-0.09691	12	0	0	0	1465233	505640	350753	218121	391688	1161	1531	1674	989	1	339	354	328	347	349	324	292	309	314	339	344.5	309.75	1	0	0	13	0	0.2	4	1065275	226214	330345	197703	311925	845	971	1398	817	380	395
26	1	59	1	0	0.09691	16	0.6	0	6	833998	103787	206189	186963	337794	1157	721	1262	588	1	498	372	428	455	446	267	281	353	317	498	425.25	304.5	2	0	0.200659	15				708129	62256	162891	181625	301976	1161	573	1269	556	504	359
27	1	69	1	0	0.09691	16	0	0	0	408164	111836	77605	101222	118083	641	589	818	601	1	236	340	326	325	328	281	256	290	272	236	329.75	274.75	1	0	0.09691	14	0	0	0	372148	113546	83502	69108	106540	593	617	799	621	304	346
28	1	55	0	0	-0.09691	21	0.3	0.3	0	582131	159391	108510	101748	213060	975	713	999	687	1	345	365	330	328	349	286	258	272	288	345	343	276	1	0	0.09691	18	0.3	0.3	3	445958	144657	54135	72642	175085	889	595	970	585	362	370
29	1	61	0	0	-0.09691	14	0	0	0	890889	410186	155817	121999	203514	881	1297	1362	847	1	276	330	324	334	313	310	261	278	271	276	325.25	280	1	0	0	13	0.4	0.3	4	844369	384099	149267	108810	202805	845	1257	1309	793	282	330
30	1	69	1	0	0.09691	16	0	0	6	627691	261770	85364	113763	167347	801	969	953	793	1	357	395	373	395	386	326	332	374	352	357	387.25	346	1	0	0.09691	17	0.2	0	2	606321	253250	82199	110923	160493	769	951	937	785	363	394
31	0	67	1	0	0	15	0	0		53620	23179	1921	3945	24660	225	241	306	120	1	337	315	312	322	326	250	237	264	252	337	318.75	250.75	1	0	0	13	0	0.2		52328	19109	2768	3290	27250	245	249	364	125	338	318
32	0	67	1	0	0	12	0	0.2		902194	203897	226046	378958	94614	909	743	1158	719	1	364	354	339	380	348	313	296	384	275	364	355.25	317	2	0	0	14	0	0.4		905445	229945	226151	368836	81256	853	741	1047	729	374	367
33	1	55	1	0	0.09691	13	0	0.3	1	915226	212414	88861	210892	403998	1137	705	1459	628	1	444	393	420	433	399	327	285	350	334	444	411.25	324	2	0	0.200659	16	0.4	0.4	3	783968	198119	76515	160215	350029	1093	641	1387	593	450	400
34	0	50	0	0	0.09691	15				390806	81914	126323	115501	67507	757	769	778	617	1	321	371	314	353	329	294	278	329	274	321	341.75	293.75	2	0	0.200659	14				344249	77168	107408	87975	72100	697	737	735	631	363	388
35	1	77	1	0	0.09691	22	0.3	0	0	959269	187230	256752	305083	210888	1061	825	1490	809	1	391	383	371	373	391	335	290	328	310	391	379.5	315.75	2	0	0.200659	20	0.3	0.2		881127	174464	241189	289322	176806	1061	993	1390	835	387	384
36	1	77	0	0	0.09691	18	0.3	0		250897	83439	44189	59136	64441	553	601	674	445	1	388	378	335	336	385	316	241	267	300	388	358.5	281	2	0	0.09691	18	0.4	0.3		250897	83439	44189	59136	64441	553	601	674	445	378	373
37	1	53	0	0	0.09691	16				844606	233305	109031	68404	434538	1055	753	1094	741	1	403	378	347	385	390	301	272	316	330	403	375	304.75	2	0	0.09691	11				808633	243523	90815	61474	413515	1001	705	1406	685	405	377
38	1	67	1	1	-0.09691	20	0	0.2	1	284142	33287	107764	45176	98344	619	573	604	502	1	386	367	369	384	343	279	293	328	259	386	365.75	289.75	2	0	0	17	0	0.2	1	264496	32557	103169	39740	89416	581	587	615	487	389	368
39	1	60	1	0	0.09691	15				677921	195450	179194	96976	207078	813	847	1277	715	1	428	419	390	408	366	378	303	327	299	428	395.75	326.75	2	0	0.30103	17				503527	68435	148161	111037	176674	849	585	1098	520	478	448
40	1	66	1	0	0	14	0	0.3	4	340856	21287	160405	29133	130522	567	433	743	370	1	320	305	320	307	318	249	261	263	248	320	312.5	255.25	2	0	0	13	0	0.3	1	317962	15234	159147	35756	108299	425	425	690	354	315	297
41	1	66	0	0	0.09691	14	0	0	0	318892	29586	28123	6446	255004	713	353	838	358	1	266	295	286	292	299	253	246	259	265	266	293	255.75	1	0	0.09691	12	0.5	0	1	288147	27006	35311	15110	210983	689	369	868	368	281	298
42	0	62	0	0	-0.09691	13	0	0	0	1492977	392092	508265	318324	275131	1013	1577	1574	1029	1	364	372	365	350	371	319	331	319	310	364	364.5	319.75	2	0	-0.09691	11	0	0	0	1467949	390023	506383	299422	272927	997	1573	1571	993	364	372
43	1	59	1	0	0	21				706603	224602	231650	83128	167824	649	1045	1183	645	1	339	337	340	328	344	317	269	289	285	339	337.25	290	2	0	0	17				681385	227950	222529	78996	152453	641	1025	1195	641	342	341
44	1	61	0	0	0	17	0.3	0.3	4	626426	23302	251166	151574	200945	681	693	1026	654	1	386	340	436	364	385	275	361	362	339	386	381.25	334.25	2	0	0	19	0.5	0.6	6	600251	23915	202751	157130	217010	717	659	1065	649	379	340
45	1	56	0	0	-0.09691	11	0	0	6	527703	82378	154720	56654	234420	837	821	921	582	1	350	345	360	356	312	280	295	286	265	350	343.25	281.5	2	0	-0.09691	11	0	0	0	453769	59820	141287	48623	204471	753	661	844	589	356	353
46	1	58	0	0	-0.09691	19				261426	28076	102184	50214	81285	705	465	692	449	1	358	333	354	360	337	269	275	305	257	358	346	276.5	2	0
[truncated: 91 more columns]
